# Supplementary material for: Identification of Parasitic Infections by Analyzing Honeybees, Honey, and Pollen Using Droplet Digital RT-PCR
Source: Microorganisms. 2025 Jun 26;13(7):1487. doi: 10.3390/microorganisms13071487 (PMC12299701; doi:10.3390/microorganisms13071487)
Supplement: Supplementary file 1 [file microorganisms-13-01487-s001.zip]

Archive with 1 entries (1 files):
- microorganisms-3693926-supplementary.pdf
